# Supplementary material for: Clinical Utility of Opportunistic Genome-Wide cfDNA Prenatal Screening in Intermediate-Risk Pregnancies
Source: Genes (Basel). 2025 Nov 7;16(11):1344. doi: 10.3390/genes16111344 (PMC12652038; doi:10.3390/genes16111344)
Supplement: Supplementary file 1 [file genes-16-01344-s001.zip]

Archive with 1 entries (1 files):
- genes-3905833-supplementary.pdf
